# Supplementary material for: Test@Work Texts: Mobile Phone Messaging to Increase Awareness of HIV and HIV Testing in UK Construction Employees during the COVID-19 Pandemic
Source: Int J Environ Res Public Health. 2020 Oct 26;17(21):7819. doi: 10.3390/ijerph17217819 (PMC7672579; doi:10.3390/ijerph17217819)
Supplement: Supplementary file 1 [file ijerph-17-07819-s001.zip]

Archive with 4 entries (4 files):
- Supplementary Table S1_Final message set mapped to COM-B constructs.pdf
- Supplementary Table S2_Web links to HIV-related and health-related information.pdf
- Supplementary Table S3_The TIDieR (Template for Intervention Description and Replication) Checklist.pdf
- Supplementary Table S4_Mobile health (mHealth) evidence reporting and assessment (mERA) Checklist.pdf
